# Supplementary material for: An array CGH based genomic instability index (G2I) is predictive of clinical outcome in breast cancer and reveals a subset of tumors without lymph node involvement but with poor prognosis
Source: BMC Med Genomics. 2012 Nov 27;5:54. doi: 10.1186/1755-8794-5-54 (PMC3558323; doi:10.1186/1755-8794-5-54)
Supplement: Additional file 3 — G2I_R tool. File containing the R script used to generate the G2I with the tables of data and the instructions useful to reproduce the results. [file 1755-8794-5-54-S3.zip]

Archive with 7 entries (7 files):
- CIT cghbac series - all needed data.RData
- example script.R
- genomic score functions.R
- Gravier pretreated.RData
- Gravier series - all needed data.RData
- miscellaneous functions.R
- README.txt
