# Supplementary material for: An array CGH based genomic instability index (G2I) is predictive of clinical outcome in breast cancer and reveals a subset of tumors without lymph node involvement but with poor prognosis
Source: BMC Med Genomics. 2012 Nov 27;5:54. doi: 10.1186/1755-8794-5-54 (PMC3558323; doi:10.1186/1755-8794-5-54)
Supplement: Additional file 3 — G2I_R tool. File containing the R script used to generate the G2I with the tables of data and the instructions useful to reproduce the results. [file 1755-8794-5-54-S3.zip › README.txt]

=> Use 'example script.R' to reproduce Figure 2 A+B and Figure 3.
This script will load the underlying data (RData objects), load the functions ('miscellaneous functions.R' and 'genomic score functions.R')
and run the functions, thus producing pdf figures.
